# Supplementary material for: Unraveling the Dynamics of Host–Microbiota Indole Metabolism: An Investigation of Indole, Indolin-2-one, Isatin, and 3-Hydroxyindolin-2-one
Source: Molecules. 2024 Feb 24;29(5):993. doi: 10.3390/molecules29050993 (PMC10934121; doi:10.3390/molecules29050993)
Supplement: Supplementary file 1 [file molecules-29-00993-s001.zip]

Archive with 1 entries (1 files):
- molecules-2814041-supplementary.pdf
